# Supplementary material for: Design and validation of HIV peptide pools for detection of HIV-specific CD4+ and CD8+ T cells
Source: PLoS One. 2022 Aug 16;17(8):e0268370. doi: 10.1371/journal.pone.0268370 (PMC9380920; doi:10.1371/journal.pone.0268370)
Supplement: S1 Dataset — LOD = 0.005. (XLSX) [file pone.0268370.s006.xlsx]

## Sheet: Total CD4 Tcells
% of Antigen-specific Total CD4 T Cell. Background subtracted.
LOD = 0.005
	Pre-ART				Post-ART
PWH Study ID	HIV Class 2 MP	HIV NIH gag	HIV JPT gag	CMV Class 2 MP	HIV Class 2 MP	HIV NIH gag	HIV JPT gag	CMV Class 2 MP
K558	0.005	0.022	0.005	0.005	0.005	0.0876	0.0399	0.1546
L494	0.113	0.238	0.092	0.058	0.0863	0.0377	0.0198	0.0933
M028	0.049	0.005	0.005	1.015	0.0574	0.0193	0.005	0.4391
Q283	0.493	0.24	0.214	1.12	0.0517	0.005	0.0207	0.2502
Q100	0.062	0.005	0.005	0.5813	0.018	0.005	0.005	0.994
Q343	0.0831	0.1221	0.0881	0.6461	0.005	0.0294	0.005	1.1037
R154	0.146	0.005	0.005	0.408	0.005	0.005	0.005
T119	0.0078	0.005	0.005	0.1712	0.0313	0.389	0.005	0.577
T576	0.0559	0.0752	0.095	2.001	0.005	0.005	0.005	0.2263
L065	0.0551	0.0743	0.005	0.0422
M715					0.005	0.005	0.005	0.005
2v4	0.005	0.0598	0.1378	0.1908	0.314	0.22	1.331	0.413
P980	0.005	0.005	0.005	0.2819	0.005	0.005	0.005
U024	0.058	0.0261	0.0738	0.6405	0.005	0.005	0.0093	0.3238
G041	0.005	0.005	0.005	0.005	0.0917	0.0747	0.2797	2.2187
M040	0.0729	0.2045	0.005	0.3335	0.006	0.005	0.005	0.5
K986	0.255	0.217	0.398	1.948
D381					0.4126	0.2896	0.6286	1.8756
J276					0.0432	0.0231	0.0089	0.2263
L537	0.005	0.0115	0.0305	0.005
L622					0.0572	0.005	0.0058	0.0151
HIV Negative	HIV Class 2 MP	HIV NIH gag	CMV Class 2 MP
1381	0.005	0.005	1.0047
1565	0.005	0.005	0.4617
1611	0.005	0.005	0.4656
1674	0.005	0.005	0.21356
1690	0.005	0.005	0.0276
2017	0.02729	0.01309	0.01309
2109	0.005	0.005	1.8812
2187	0.005	0.005	0.278
2196	0.0075	0.005	0.0356
2208	0.005	0.005	0.005
2212	0.005	0.00553	0.06493
2221	0.005	0.005	0.5859
2228	0.0053	0.005	0.6667
2246	0.0422	0.005	0.1068
2248	0.005	0.005	0.3492

## Sheet: Memory CD4 T cells
% of Antigen-specific Memory CD4 T Cell. Background subtracted.
LOD = 0.005
	Pre-ART				Post-ART
PWH Study ID	HIV Class 2 MP	HIV NIH gag	HIV JPT gag	CMV Class 2 MP	HIV Class 2 MP	HIV NIH gag	HIV JPT gag	CMV Class 2 MP
K558	0.005	0.005	0.005	0.005	0.005	0.0358	0.0979	0.1579
L494	0.21	0.024	0.253	0.054	0.1145	0.0248	0.0489	0.1145
M028	0.074	0.005	0.005	0.23	0.0839	0.005	0.0387	0.6239
Q283	0.73	0.3	0.353	1.595	0.12658	0.06708	0.01688	0.45058
Q100	0.1114	0.005	0.005	1.0574	0.022	0.005	0.007	1.765
Q343	0.1257	0.1337	0.1757	0.9887	0.005	0.005	0.0567	1.6347
R154	0.357	0.005	0.005	1.062	0.0243	0.005	0.005	0.3713
T119	0.0207	0.005	0.0085	0.3444	0.0725	0.005	0.8015	1.2835
T576	0.0863	0.1483	0.1223	3.0733	0.005	0.005	0.005	0.3409
L065	0.0574	0.0172	0.0869	0.0201
M715					0.005	0.005	0.005	0.005
2v4	0.005	0.216	0.102	0.315	0.544	2.204	0.297	0.477
P980	0.005	0.005	0.005	0.4106	0.005	0.005	0.005	0.0459
U024	0.1099	0.1309	0.0452	1.2189	0.005	0.04183	0.01093	0.95823
G041	0.005	0.005	0.005	0.005	0.1468	0.1478	0.1298	3.1108
M040	0.10203	0.00653	0.26503	0.42603	0.0317	0.0172	0.0631	0.6306
K986	0.437	0.724	0.433	3.654
D381					0.28025	0.32325	0.16625	1.94425
J276					0.0642	0.0223	0.0345	0.2714
L537	0.005	0.005	0.088	0.0348
L622					0.0252	0.0224	0.012	0.041
HIV Negative	HIV Class 2 MP	HIV NIH gag	CMV Class 2 MP
1381	0.005	0.005	2.0808
1565	0.005	0.0152	1.0097
1611	0.0079	0.0059	0.5972
1674	0.005	0.005	0.3595
1690	0.005	0.005	0.0296
2017	0.0478	0.0212	0.019
2109	0.005	0.005	2.6951
2187	0.005	0.005	0.337
2196	0.0078	0.0024	0.0079
2208	0.005	0.1036	0.0094
2212	0.005	0.024	0.1733
2221	0.005	0.005	0.0224
2228	0.0174	0.005	0.0654
2246	0.0826	0.005	0.1366
2248	0.0297	0.007	0.4757

## Sheet: cTfh
% of Antigen-specific cTfh. Background subtracted.
LOD = 0.005
	Pre-ART				Post-ART
PWH Study ID	HIV Class 2 MP	HIV NIH gag	HIV JPT gag	CMV Class 2 MP	HIV Class 2 MP	HIV NIH gag	HIV JPT gag	CMV Class 2 MP
K558	0.005	0.005	0.78	0.005	0.09	0.155	0.308	0.631
L494	0.208	0.012	0.128	0.005	0.1488	0.0219	0.0053	0.0648
M028	0.005	0.005	0.005	0.005	0.063	0.005	0.0316	0.2374
Q283	0.5009	0.3049	0.2409	0.9379	0.0945	0.0693	0.009	0.1815
Q100	0.163	0.0907	0.005	0.611	0.016	0.005	0.045	0.718
Q343	0.2698	0.5028	0.2038	0.5738	0.059	0.005	0.05	1.068
R154	0.391	0.005	0.005	0.821	0.0327	0.005	0.005	0.3269
T119	0.0063	0.0107	0.005	0.2002	0.005	0.005	0.1849	0.7109
T576	0.3729	0.9019	0.4079	3.5789	0.005	0.005	0.005	0.11
L065	0.367	0.0906	0.438	0.147
M715					0.005	0.005	0.005	0.005
2v4	0.005	0.333	0.065	0.102	0.2342	0.9352	0.0922	0.2972
P980	0.005	0.005	0.005	0.104	0.005	0.005	0.005	0.005
U024	0.0662	0.005	0.0593	0.488	0.005	0.122	0.005	0.58
G041	0.005	0.005	0.005	0.005	0.0976	0.5286	0.0456	0.8946
M040	0.0856	0.005	0.2586	0.4546	0.029	0.119	0.034	0.929
K986	0.748	1.438	0.868	5.708
D381					0.917	1.447	0.565	2.407
J276					0.0482	0.005	0.0852	0.1482
L537	0.005	0.005	0.005	0.005
L622					0.0188	0.0957	0.0404	0.0894
HIV Negative	HIV Class 2 MP	HIV NIH gag	CMV Class 2 MP
1381	0.005	0.005	0.824
1565	0.005	0.005	0.1792
1611	0.005	0.005	0.3843
1674	0.005	0.005	0.2662
1690	0.005	0.005	0.0193
2017	0.042	0.0103	0.013
2109	0.005	0.0116	0.4593
2187	0.005	0.005	0.005
2196	0.005	0.005	0.0148
2208	0.005	0.005	0.032
2212	0.005	0.005	0.129
2221	0.005	0.005	0.2472
2228	0.0132	0.016	0.647
2246	0.005	0.005	0.0468
2248	0.005	0.005	0.1236

## Sheet: Total CD8 T cells
% of Antigen-specific Total CD8 T Cell. Background subtracted.
LOD = 0.005
	Pre-ART				Post-ART
PWH Study ID	HIV Class 1 MP	HIV NIH gag	HIV JPT gag	CMV Class 1 MP	HIV Class 1 MP	HIV NIH gag	HIV JPT gag	CMV Class 1 MP
K558	0.005	0.005	0.005	0.005	0.005	0.148	0.005	0.005
L494	0.005	0.088	0.238	0.005	0.005	0.057	0.059	0.005
M028	0.005	0.005	0.005	0.005	0.005	0.005	0.005	0.005
Q283	0.005	0.005	0.005	0.005	0.634	0.474	0.005	0.326
Q100	0.1117	0.005	0.005	0.2067	0.005	0.005	0.005	0.638
Q343	0.0214	0.0239	0.005	0.3744	0.005	0.0534	0.005	0.3714
R154	0.1598	0.1778	0.0828	0.2228	0.191	0.404	0.11	0.128
T119	0.102	0.198	0.005	1.045	0.005	0.0675	0.0537	0.1885
T576	0.005	0.032	0.01	0.134	0.005	0.005	0.005	0.005
L065	0.0494	0.005	0.1824	0.0424
M715					0.005	0.005	0.005	0.549
2v4	0.0447	0.0367	0.005	0.0567	0.005	0.1457	0.005	0.3697
P980	0.0417	0.0314	0.005	0.0313	0.005	0.005	0.005	0.0185
U024	0.005	0.0659	0.005	0.7219	0.005	0.005	0.005	0.7715
G041	0.0462	0.005	0.005	0.0422	0.202	0.099	0.145	0.417
M040	0.1161	0.005	0.2741	0.3781	0.0189	0.005	0.0254	0.4029
K986	0.036	0.025	0.005	0.53
D381					0.8947	0.4017	0.3727	0.8197
J276					0.05	0.05	0.05	0.005
L537	0.0615	0.05	0.05	0.1375
L622					0.21	0.05	0.164	0.307
HIV Negative	HIV Class 1 MP	HIV NIH gag	CMV Class 1 MP
1381	0.005	0.005	9.2361
1565	0.005	0.005	0.4502
1611	0.005	0.005	0.005
1674	0.005	0.005	0.0137
1690	0.005	0.005	0.005
2017	0.0471	0.023	0.0701
2109	0.0269	0.005	1.2371
2187	0.005	0.005	0.005
2196	0.005	0.005	0.005
2208	0.005	0.005	0.0047
2212	0.005	0.005	0.2358
2221	0.005	0.005	0.174
2228	0.0139	0.005	0.0105
2246	0.005	0.005	0.529
2248	0.0232	0.005	0.0116

## Sheet: Memory CD8 T cells
% of Antigen-specific Memory CD8 T Cell. Background subtracted.
LOD = 0.005
	Pre-ART				Post-ART
PWH Study ID	HIV Class 1 MP	HIV NIH gag	HIV JPT gag	CMV Class 1 MP	HIV Class 1 MP	HIV NIH gag	HIV JPT gag	CMV Class 1 MP
K558	0.005	0.005	0.005	0.005	0.005	0.148	0.005	0.005
L494	0.005	0.088	0.238	0.005	0.025	0.057	0.059	0.005
M028	0.005	0.005	0.005	0.005	0.005	0.005	0.005	0.005
Q283	0.005	0.005	0.005	0.005	0.217	0.474	0.005	0.2856
Q100	0.7517	0.005	0.005	0.216	0.005	0.005	0.005	0.533
Q343	0.005	0.0239	0.005	0.3931	0.005	0.0534	0.005	0.435
R154	0.1958	0.1778	0.0828	0.396	0.174	0.404	0.11	0.116
T119	0.005	0.198	0.005	1.26	0.005	0.0675	0.0537	0.2678
T576	0.005	0.032	0.01	0.128	0.005	0.005	0.005	0.005
L065	0.0944	0.005	0.1824	0.0453
M715					0.005	0.005	0.005	0.486
2v4	0.005	0.0367	0.005	0.0368	0.0074	0.1457	0.005	0.4648
P980	0.0416	0.0314	0.005	0.0156	0.005	0.005	0.005	0.005
U024	0.005	0.0659	0.005	0.8873	0.005	0.005	0.005	1.1877
G041	0.005	0.005	0.005	0.0302	0.263	0.099	0.145	0.237
M040	0.0951	0.005	0.2741	0.3917	0.0305	0.005	0.0254	0.3257
K986	0.005	0.025	0.005	0.668
D381					0.2487	0.4017	0.3727	0.5624
J276					0.05	0.005	0.005	0.01
L537	0.005	0.005	0.005	0.1358
L622					0.005	0.005	0.164	0.175
HIV Negative	HIV Class 1 MP	HIV NIH gag	CMV Class 1 MP
1381	0.005	0.005	10.0779
1565	0.005	0.005	0.4784
1611	0.005	0.005	0.02
1674	0.005	0.005	0.005
1690	0.005	0.005	0.005
2017	0.0691	0.023	0.1812
2109	0.005	0.005	1.259
2187	0.005	0.005	0.1511
2196	0.0312	0.005	0.02934
2208	0.005	0.005	0.005
2212	0.005	0.005	0.153
2221	0.005	0.005	0.4568
2228	0.005	0.005	0.005
2246	0.005	0.005	0.7006
2248	0.005	0.005	0.0205
